# Supplementary material for: Experimental verification of the error minimization theory using non-standard genetic codes constructed in vitro
Source: eLife. 2026 Jul 13;15:RP111164. doi: 10.7554/eLife.111164 (PMC13363220; doi:10.7554/eLife.111164)
Supplement: Source code 1. [file elife-111164-code1.zip]

Archive with 1 entries (1 files):
- eLife-VOR-RA-2026-111164/calculate_genetic_code_costs.py
