# Supplementary material for: Experimental verification of the error minimization theory using non-standard genetic codes constructed in vitro
Source: eLife. 2026 Jul 13;15:RP111164. doi: 10.7554/eLife.111164 (PMC13363220; doi:10.7554/eLife.111164)
Supplement: Source code 1. [file elife-111164-code1.zip › eLife-VOR-RA-2026-111164/calculate_genetic_code_costs.py]

#!/usr/bin/env python3
"""Calculate mutational costs for candidate non-standard genetic codes.

This script enumerates candidate non-standard genetic codes generated by assigning
Ala, Ser, or Leu to nine reassigned codon boxes in a 48-codon framework
(third-position A codons are excluded). For each code, it calculates the average
weighted physicochemical change caused by all allowed single-nucleotide
substitutions from the fixed 21-codon set.

Outputs
-------
A CSV file containing one row per candidate code and three mutational costs:
    - r_PR: cost based on polar requirement
    - r_MV: cost based on molecular volume
    - r_HI: cost based on hydropathy index

By default, the script reproduces the file used in the manuscript analysis:
    all_codes_robustness_48_full48_v4.csv

Notes
-----
The default setting excludes the three trivial assignments in which all nine
reassigned codon boxes are assigned to the same amino acid. This reproduces the
original analysis script. Use --include-all-same to include all 3^9 = 19,683
candidate codes.
"""

from __future__ import annotations

import argparse
import csv
import itertools
from collections.abc import Callable, Iterable
from pathlib import Path
from typing import Final, TypeAlias

Codon: TypeAlias = tuple[str, str, str]
GeneticCode: TypeAlias = dict[Codon, str]
DistanceFunction: TypeAlias = Callable[[str, str], float]

# The 48-codon framework includes U/C/G at the third codon position, but not A.
FIRST_SECOND_BASES: Final[tuple[str, ...]] = ("U", "C", "A", "G")
THIRD_BASES: Final[tuple[str, ...]] = ("U", "C", "G")

# Amino acid physicochemical values used for mutational cost calculations.
# PR: polar requirement; MV: molecular volume; HI: hydropathy index.
AMINO_ACID_PROPERTIES: Final[dict[str, dict[str, float]]] = {
    "Ala": {"PR": 7.0, "MV": 31.0, "HI": 1.8},
    "Arg": {"PR": 9.1, "MV": 124.0, "HI": -4.5},
    "Asn": {"PR": 10.0, "MV": 56.0, "HI": -3.5},
    "Asp": {"PR": 13.0, "MV": 54.0, "HI": -3.5},
    "Cys": {"PR": 4.8, "MV": 55.0, "HI": 2.5},
    "Glu": {"PR": 12.5, "MV": 83.0, "HI": -3.5},
    "Gln": {"PR": 8.6, "MV": 85.0, "HI": -3.5},
    "Gly": {"PR": 7.9, "MV": 3.0, "HI": -0.4},
    "His": {"PR": 8.4, "MV": 96.0, "HI": -3.2},
    "Ile": {"PR": 4.9, "MV": 111.0, "HI": 4.5},
    "Leu": {"PR": 4.9, "MV": 111.0, "HI": 3.8},
    "Lys": {"PR": 10.1, "MV": 119.0, "HI": -3.9},
    "Met": {"PR": 5.3, "MV": 105.0, "HI": 1.9},
    "Phe": {"PR": 5.0, "MV": 132.0, "HI": 2.8},
    "Pro": {"PR": 6.6, "MV": 32.5, "HI": -1.6},
    "Ser": {"PR": 7.5, "MV": 32.0, "HI": -0.8},
    "Thr": {"PR": 6.6, "MV": 61.0, "HI": -0.7},
    "Trp": {"PR": 5.2, "MV": 170.0, "HI": -0.9},
    "Tyr": {"PR": 5.4, "MV": 136.0, "HI": -1.3},
    "Val": {"PR": 5.6, "MV": 84.0, "HI": 4.2},
    "Stop": {"PR": 0.0, "MV": 0.0, "HI": 0.0},
}

# Fixed codons used as starting points for the mutational cost calculation.
# These correspond to the 21-codon framework used in the manuscript.
FIXED_CODONS: Final[frozenset[Codon]] = frozenset(
    {
        ("U", "U", "U"),  # Phe
        ("U", "C", "U"),  # Ser
        ("U", "A", "C"),  # Tyr
        ("U", "G", "U"),  # Cys
        ("U", "G", "G"),  # Trp
        ("C", "U", "U"),  # Leu
        ("C", "C", "U"),  # Pro
        ("C", "A", "C"),  # His
        ("C", "G", "C"),  # Arg
        ("C", "A", "G"),  # Gln
        ("A", "U", "U"),  # Ile
        ("A", "C", "U"),  # Thr
        ("A", "A", "C"),  # Asn
        ("A", "U", "G"),  # Met
        ("A", "A", "G"),  # Lys
        ("G", "U", "U"),  # Val
        ("G", "C", "U"),  # Ala
        ("G", "A", "C"),  # Asp
        ("G", "A", "G"),  # Glu
        ("G", "G", "U"),  # Gly
        ("U", "A", "G"),  # Stop
    }
)

# Codon boxes reassigned to Ala, Ser, or Leu in candidate non-standard codes.
# The seventh entry represents the AGU/AGC box, where both codons are assigned
# to the same amino acid.
REASSIGNED_BOXES: Final[tuple[tuple[str, str, str], ...]] = (
    ("U", "U", "G"),
    ("U", "C", "G"),
    ("C", "U", "G"),
    ("C", "C", "G"),
    ("C", "G", "G"),
    ("A", "C", "G"),
    ("A", "G", "UC"),
    ("G", "U", "G"),
    ("G", "C", "G"),
)

CANDIDATE_AMINO_ACIDS: Final[tuple[str, ...]] = ("Ala", "Ser", "Leu")
TRANSITIONS: Final[frozenset[tuple[str, str]]] = frozenset(
    {("A", "G"), ("G", "A"), ("C", "U"), ("U", "C")}
)


def squared_property_distance(amino_acid_1: str, amino_acid_2: str, property_name: str) -> float:
    """Return the squared difference in a specified amino acid property."""
    if amino_acid_1 == amino_acid_2:
        return 0.0
    return (
        AMINO_ACID_PROPERTIES[amino_acid_1][property_name]
        - AMINO_ACID_PROPERTIES[amino_acid_2][property_name]
    ) ** 2


def polar_requirement_distance(amino_acid_1: str, amino_acid_2: str) -> float:
    """Squared difference in polar requirement."""
    return squared_property_distance(amino_acid_1, amino_acid_2, "PR")


def molecular_volume_distance(amino_acid_1: str, amino_acid_2: str) -> float:
    """Squared difference in molecular volume."""
    return squared_property_distance(amino_acid_1, amino_acid_2, "MV")


def hydropathy_index_distance(amino_acid_1: str, amino_acid_2: str) -> float:
    """Squared difference in hydropathy index."""
    return squared_property_distance(amino_acid_1, amino_acid_2, "HI")


def mutation_weight(old_base: str, new_base: str, position: int) -> float:
    """Return the mutation weight for a single-nucleotide substitution.

    Parameters
    ----------
    old_base, new_base:
        Original and substituted RNA bases.
    position:
        Codon position: 1, 2, or 3.

    The weighting scheme follows the manuscript definition: third-position
    substitutions are assigned weight 1.0; first- and second-position weights
    depend on whether the substitution is a transition or transversion.
    """
    if position == 3:
        return 1.0
    if (old_base, new_base) in TRANSITIONS:
        return 1.0 if position == 1 else 0.5
    return 0.5 if position == 1 else 0.1


def build_near_sgc_48() -> GeneticCode:
    """Build the 48-codon near-standard genetic code used as the base code.

    The code is equivalent to the standard genetic code after excluding codons
    with A at the third position.
    """
    return {
        # UU*
        ("U", "U", "U"): "Phe",
        ("U", "U", "C"): "Phe",
        ("U", "U", "G"): "Leu",
        # UC*
        ("U", "C", "U"): "Ser",
        ("U", "C", "C"): "Ser",
        ("U", "C", "G"): "Ser",
        # UA*
        ("U", "A", "U"): "Tyr",
        ("U", "A", "C"): "Tyr",
        ("U", "A", "G"): "Stop",
        # UG*
        ("U", "G", "U"): "Cys",
        ("U", "G", "C"): "Cys",
        ("U", "G", "G"): "Trp",
        # CU*
        ("C", "U", "U"): "Leu",
        ("C", "U", "C"): "Leu",
        ("C", "U", "G"): "Leu",
        # CC*
        ("C", "C", "U"): "Pro",
        ("C", "C", "C"): "Pro",
        ("C", "C", "G"): "Pro",
        # CA*
        ("C", "A", "U"): "His",
        ("C", "A", "C"): "His",
        ("C", "A", "G"): "Gln",
        # CG*
        ("C", "G", "U"): "Arg",
        ("C", "G", "C"): "Arg",
        ("C", "G", "G"): "Arg",
        # AU*
        ("A", "U", "U"): "Ile",
        ("A", "U", "C"): "Ile",
        ("A", "U", "G"): "Met",
        # AC*
        ("A", "C", "U"): "Thr",
        ("A", "C", "C"): "Thr",
        ("A", "C", "G"): "Thr",
        # AA*
        ("A", "A", "U"): "Asn",
        ("A", "A", "C"): "Asn",
        ("A", "A", "G"): "Lys",
        # AG*
        ("A", "G", "U"): "Ser",
        ("A", "G", "C"): "Ser",
        ("A", "G", "G"): "Arg",
        # GU*
        ("G", "U", "U"): "Val",
        ("G", "U", "C"): "Val",
        ("G", "U", "G"): "Val",
        # GC*
        ("G", "C", "U"): "Ala",
        ("G", "C", "C"): "Ala",
        ("G", "C", "G"): "Ala",
        # GA*
        ("G", "A", "U"): "Asp",
        ("G", "A", "C"): "Asp",
        ("G", "A", "G"): "Glu",
        # GG*
        ("G", "G", "U"): "Gly",
        ("G", "G", "C"): "Gly",
        ("G", "G", "G"): "Gly",
    }


def apply_reassigned_boxes(base_code: GeneticCode, assignment: tuple[str, ...]) -> GeneticCode:
    """Return a code in which the reassigned boxes are set to the assignment."""
    if len(assignment) != len(REASSIGNED_BOXES):
        raise ValueError(
            f"Expected {len(REASSIGNED_BOXES)} assigned amino acids, got {len(assignment)}."
        )

    new_code = dict(base_code)
    for box, amino_acid in zip(REASSIGNED_BOXES, assignment, strict=True):
        base_1, base_2, base_3 = box
        if base_3 == "UC":
            new_code[(base_1, base_2, "U")] = amino_acid
            new_code[(base_1, base_2, "C")] = amino_acid
        else:
            new_code[(base_1, base_2, base_3)] = amino_acid
    return new_code


def neighboring_codons(codon: Codon) -> list[tuple[Codon, float]]:
    """Return all allowed single-nucleotide neighbors and mutation weights.

    This implements the full48 analysis used for the manuscript CSV: all codons
    with U/C/G at the third position are included, whereas third-position A
    codons are excluded from the code space.
    """
    base_1, base_2, base_3 = codon
    neighbors: list[tuple[Codon, float]] = []

    for new_base_1 in FIRST_SECOND_BASES:
        if new_base_1 == base_1:
            continue
        neighbor = (new_base_1, base_2, base_3)
        if neighbor[2] in THIRD_BASES:
            neighbors.append((neighbor, mutation_weight(base_1, new_base_1, position=1)))

    for new_base_2 in FIRST_SECOND_BASES:
        if new_base_2 == base_2:
            continue
        neighbor = (base_1, new_base_2, base_3)
        if neighbor[2] in THIRD_BASES:
            neighbors.append((neighbor, mutation_weight(base_2, new_base_2, position=2)))

    for new_base_3 in THIRD_BASES:
        if new_base_3 == base_3:
            continue
        neighbor = (base_1, base_2, new_base_3)
        neighbors.append((neighbor, mutation_weight(base_3, new_base_3, position=3)))

    return neighbors


def mutational_cost(code: GeneticCode, distance: DistanceFunction) -> float:
    """Calculate the average weighted cost from the fixed 21-codon set."""
    total_cost = 0.0
    total_substitutions = 0

    for codon in sorted(FIXED_CODONS):
        amino_acid_1 = code[codon]
        for neighbor, weight in neighboring_codons(codon):
            if neighbor not in code:
                continue
            amino_acid_2 = code[neighbor]
            if amino_acid_1 != amino_acid_2:
                total_cost += weight * distance(amino_acid_1, amino_acid_2)
            total_substitutions += 1

    if total_substitutions == 0:
        raise ZeroDivisionError("No substitutions were counted for cost calculation.")
    return total_cost / total_substitutions


def iter_candidate_assignments(include_all_same: bool = False) -> Iterable[tuple[str, ...]]:
    """Yield candidate Ala/Ser/Leu assignments for the reassigned boxes."""
    for assignment in itertools.product(CANDIDATE_AMINO_ACIDS, repeat=len(REASSIGNED_BOXES)):
        if not include_all_same and len(set(assignment)) == 1:
            continue
        yield assignment


def write_cost_table(output_csv: Path, include_all_same: bool = False) -> int:
    """Enumerate candidate codes and write PR/MV/HI mutational costs to CSV."""
    base_code = build_near_sgc_48()
    distance_functions: tuple[tuple[str, DistanceFunction], ...] = (
        ("r_PR", polar_requirement_distance),
        ("r_MV", molecular_volume_distance),
        ("r_HI", hydropathy_index_distance),
    )

    fieldnames = ["pattern", "r_PR", "r_MV", "r_HI"]
    n_rows = 0

    output_csv.parent.mkdir(parents=True, exist_ok=True)
    with output_csv.open("w", newline="") as handle:
        writer = csv.DictWriter(handle, fieldnames=fieldnames)
        writer.writeheader()

        for assignment in iter_candidate_assignments(include_all_same=include_all_same):
            code = apply_reassigned_boxes(base_code, assignment)
            row = {"pattern": ",".join(assignment)}
            for column_name, distance_function in distance_functions:
                row[column_name] = f"{mutational_cost(code, distance_function):.5f}"
            writer.writerow(row)
            n_rows += 1

    return n_rows


def parse_args() -> argparse.Namespace:
    parser = argparse.ArgumentParser(
        description="Calculate mutational costs for Ala/Ser/Leu-reassigned genetic codes."
    )
    parser.add_argument(
        "-o",
        "--output",
        default="all_codes_robustness.csv",
        type=Path,
        help="Output CSV file path. Default: all_codes_robustness.csv",
    )
    parser.add_argument(
        "--include-all-same",
        action="store_true",
        help=(
            "Include the three assignments in which all nine reassigned codon boxes "
            "are assigned to the same amino acid. The default excludes these rows to "
            "reproduce the original output."
        ),
    )
    return parser.parse_args()


def main() -> None:
    args = parse_args()
    n_rows = write_cost_table(args.output, include_all_same=args.include_all_same)
    print(f"Saved {n_rows} candidate codes to {args.output}")


if __name__ == "__main__":
    main()
